# Supplementary material for: Multicellular Computing Using Conjugation for Wiring
Source: PLoS One. 2013 Jun 20;8(6):e65986. doi: 10.1371/journal.pone.0065986 (PMC3688716; doi:10.1371/journal.pone.0065986)
Supplement: Code S1 — Python code for the intra-cell circuits. Equations 1 to 13, that explain the deterministic behaviour of the first 2-strain NOR population are coded in the file NORdet.py while the rates are simulated stochastically (Gillespie) in the file NOTsto.py. Regarding the XOR example, the NOR_1 strain is simulated deterministically in XOR(NOR1)det.py (ODEs 14–20) and stochastically in XOR(NOR1)sto.py; The ODEs for the NOR_2 strain are coded in XOR(NOR2)det.py. (ZIP) [file pone.0065986.s001.zip]

Archive with 5 entries (5 files):
- NORdet.py
- NORsto.py
- XOR(NOR1)det.py
- XOR(NOR1)sto.py
- XOR(NOR2)det.py
